# Supplementary material for: High-throughput phenotyping platform for analyzing drought tolerance in rice
Source: Planta. 2020 Aug 10;252(3):38. doi: 10.1007/s00425-020-03436-9 (PMC7417419; doi:10.1007/s00425-020-03436-9)
Supplement: Supplementary file 2 — Supplementary file2 (XLSX 38 kb) [file 425_2020_3436_MOESM2_ESM.xlsx]

## Sheet: Journal information
Journal name : Planta
High-throughput phenotyping platform for analyzing drought tolerance in rice
Song Lim Kim1, Nyunhee Kim1, Hongseok Lee1, 2, Eungyeong Lee1,3, Kyeong-Seong Cheon1, Minsu Kim1, JeongHo Baek1, Inchan Choi1, Hyeonso Ji1, In Sun Yoon1, Ki-Hong Jung4, Taek-Ryoun Kwon1 and Kyung-Hwan Kim1*
1The National Institute of Agricultural Sciences, 370 Nongsaengmyeong-ro, Wansan-gu, Jeonju-si, Jeollabuk-do,
Republic of Korea
2Department of Agricultural Machinery Engineering, Chungnam National University, Daejeon 34134, Republic of
Korea
3Department of Crop Science and Biotechnology, Jeonbuk National University, Jeonju 54896, Republic of Korea
4Graduate School of Biotechnology & Crop Biotech Institute, Kyung Hee University, Yongin, Republic of Korea
Running head: Rice platform for drought phenotyping
*Corresponding author: Kyung-Hwan Kim, biopiakim@Korea.kr
Tel: +82-63-238-4658
Fax: +82-63-238-4654

## Sheet: Suppl. Table S1 
Suppl. Table S1 The differences of projected plant area between 12:00 h and 24:00 h.
Growth conditions	Genotypes	Developmental stages (DAS)/Drought stress phases
		24	26	28	30	31	33	35	37
		DSP 2	DSP 4	DSP 6	DSP 8	RWP 1	RWP 3	RWP 5	RWP 7
Normal condition	WT	2.7	3.7	5.9	8	8.1	6.7	8.8	6.7
	osphyb	2	3.5	4.7	5.1	6.9	7.9	6.3	9.1
Drought stress condition	WT	2.8	3.7	1.4	-2.8	7.8	1.3	-1.2	-1.1
	osphyb	2.4	2.6	3.2	-2.5	3.1	2.9	5.4	4.6
These results were calculated by pixel x 103.

## Sheet: Suppl. table S2
Suppl. table S2 Two-way anova test (P<0.01) in RGB image-based parameters, soil water content, and NIR intesities
Conditions	Parameters	ANOVA table	SS	DF	MS	F (DFn, DFd)	P value	P value summary
Normal conditions	Plant area	Interaction	4877019382	31	157323206	F (31, 1216) = 2.200	P<0.001	***
		Time	1854686312605	31	59828590729	F (31, 1216) = 836.5	P<0.001	***
		Cultivar	18535981628	1	18535981628	F (1, 1216) = 259.2	P<0.001	***
		Residual	86967766055	1216	71519544
	Compactness	Interaction	0.006589	31	0.0002125	F (31, 1216) = 4.065	P<0.001	***
		Time	0.7037	31	0.0227	F (31, 1216) = 434.2	P<0.001	***
		Cultivar	0.003379	1	0.003379	F (1, 1216) = 64.64	P<0.001	***
		Residual	0.06357	1216	5.228e-05
	Convex hull area	Interaction	357719831391	31	11539349400	F (31, 1216) = 2.741	P<0.001	***
		Time	71635854917527	31	2310834029598	F (31, 1216) = 549.0	P<0.001	***
		Cultivar	1149701788484	1	1149701788484	F (1, 1216) = 273.1	P<0.001	***
		Residual	5118741275806	1216	4209491181
	Eccentircity	Interaction	1.594	31	0.05141	F (31, 1216) = 8.711	P<0.001	***
		Time	5.494	31	0.1772	F (31, 1216) = 30.03	P<0.001	***
		Cutivar	8.385	1	8.385	F (1, 1216) = 1421	P<0.001	***
		Residual	7.177	1216	0.005902
	Object extent Y	Interaction	1851567	31	59728	F (31, 1216) = 11.61	P<0.001	***
		Time	39842434	31	1285240	F (31, 1216) = 249.8	P<0.001	***
		Cultivar	221814	1	221814	F (1, 1216) = 43.12	P<0.001	***
		Residual	6255200	1216	5144
	Object extent X	Interaction	106375	31	3431	F (31, 1216) = 1.041	P=0.41	ns
		Row Factor	11613891	31	374642	F (31, 1216) = 113.7	P<0.001	***
		Column Factor	1429988	1	1429988	F (1, 1216) = 434.0	P<0.001	***
		Residual	4006548	1216	3295
	Center of mass Y	Interaction	199205	31	6426	F (31, 1216) = 8.666	P<0.001	***
		Row Factor	2054719	31	66281	F (31, 1216) = 89.39	P<0.001	***
		Column Factor	13775	1	13775	F (1, 1216) = 18.58	P<0.001	***
		Residual	901665	1216	741.5
	Green area	Interaction	103.9	16	6.491	F (16, 646) = 8.242	P<0.001	***
		Time	19612	16	1226	F (16, 646) = 1556	P<0.001	***
		Tretment	2926	1	2926	F (1, 646) = 3715	P<0.001	***
		Residual	508.8	646	0.7876
	Yellow area	Interaction	81.32	16	5.083	F (16, 646) = 23.46	P<0.001	***
		Time	2100	16	131.3	F (16, 646) = 606.0	P<0.001	***
		Tretment	334.9	1	334.9	F (1, 646) = 1546	P<0.001	***
		Residual	139.9	646	0.2166
	NIR intensity	Interaction	2160	16	135	F (16, 646) = 16.59	P<0.001	***
		Time	203066	16	12692	F (16, 646) = 1559	P<0.001	***
		Treatment	5732	1	5732	F (1, 646) = 704.4	P<0.001	***
		Residual	5257	646	8.138
Drought and re-watering conditions	Plant area	Interaction	111568149317	31	3598972559	F (31, 1216) = 49.46	P<0.001	***
		Time	73983376085	31	2386560519	F (31, 1216) = 32.80	P<0.001	***
		Tretment	94079759133	1	94079759133	F (1, 1216) = 1293	P<0.001	***
		Residual	88484186360	1216	72766601
	Compactness	Interaction	0.06096	31	0.001966	F (31, 1216) = 18.85	P<0.001	***
		Time	0.1005	31	0.003241	F (31, 1216) = 31.07	P<0.001	***
		Cultivar	0.05428	1	0.05428	F (1, 1216) = 520.3	P<0.001	***
		Residual	0.1269	1216	0.0001043
	Convex hull area	Interaction	10612704821168	31	342345316812	F (31, 1216) = 60.99	P<0.001	***
		Time	2076119267871	31	66971589286	F (31, 1216) = 11.93	P<0.001	***
		Cultivar	8804416426397	1	8804416426397	F (1, 1216) = 1569	P<0.001	***
		Residual	6825226175302	1216	5612850473
	Eccentircity	Interaction	2.265	31	0.07307	F (31, 1216) = 6.729	P<0.001	***
		Time	10.18	31	0.3282	F (31, 1216) = 30.23	P<0.001	***
		Cultivar	6.375	1	6.375	F (1, 1216) = 587.1	P<0.001	***
		Residual	13.2	1216	0.01086
	Object extent Y	Interaction	930364	31	30012	F (31, 1216) = 11.97	P<0.001	***
		Time	2747791	31	88638	F (31, 1216) = 35.36	P<0.001	***
		Cultivar	82792	1	82792	F (1, 1216) = 33.03	P<0.001	***
		Residual	3048206	1216	2507
	Object extent X	Interaction	1088264	31	35105	F (31, 1216) = 13.42	P<0.001	***
		Row Factor	362435	31	11691	F (31, 1216) = 4.469	P<0.001	***
		Column Factor	684670	1	684670	F (1, 1216) = 261.7	P<0.001	***
		Residual	3180864	1216	2616
	Center of mass Y	Interaction	5839719	31	188378	F (31, 1216) = 49.67	P<0.001	***
		Row Factor	5650489	31	182274	F (31, 1216) = 48.06	P<0.001	***
		Column Factor	5749785	1	5749785	F (1, 1216) = 1516	P<0.001	***
		Residual	4611967	1216	3793
	Green area	Interaction	41572	16	2598	F (16, 646) = 360.5	P<0.001	***
		Time	22236	16	1390	F (16, 646) = 192.8	P<0.001	***
		Tretment	77330	1	77330	F (1, 646) = 10729	P<0.001	***
		Residual	4656	646	7.208
	Yellow area	Interaction	10389	16	649.3	F (16, 646) = 379.9	P<0.001	***
		Time	6781	16	423.8	F (16, 646) = 247.9	P<0.001	***
		Treatment	13046	1	13046	F (1, 646) = 7632	P<0.001	***
		Residual	1104	646	1.709
	NIR intensity	Interaction	12233	16	764.6	F (16, 646) = 64.28	P<0.001	***
		Time	19452	16	1216	F (16, 646) = 102.2	P<0.001	***
		Treatment	7367	1	7367	F (1, 646) = 619.4	P<0.001	***
		Residual	7684	646	11.89
	Water content in soil_Suppl. Fig. S1.	Interaction	416.3	8	52.04	F (8, 342) = 30.33	P<0.001	***
		Time	74119	8	9265	F (8, 342) = 5401	P<0.001	***
		Cultivar	1278	1	1278	F (1, 342) = 745.2	P<0.001	***
		Residual	586.7	342	1.715

## Sheet: Suppl. Table S3
Suppl. Table S3 Two-way anova test (P<0.01) in IR imaging
Conditions	Parameters	ANOVA table	SS	DF	MS	F (DFn, DFd)	P value	P value summary
Drought and re-watering condition	Plant temperature	Interaction	4.009	10	0.4009	F (10, 88) = 1.638	P=0.11	ns
		Time	117.3	10	11.73	F (10, 88) = 47.93	P<0.001	***
		Cultivar	3.582	1	3.582	F (1, 88) = 14.63	P<0.001	***
		Residual	21.54	88	0.2448
	Water content in soil	Interaction	46.26	8	5.783	F (8, 72) = 0.3787	P=0.93	ns
		Time	24773	8	3097	F (8, 72) = 202.8	P<0.001	***
		Cultivar	416.9	1	416.9	F (1, 72) = 27.30	P<0.001	***
		Residual	1099	72	15.27

## Sheet: Suppl. Table S4
Suppl. Table S4 Two-way anova test (P<0.01) in Fluorescence imaging
Conditions	Parameters	ANOVA table	SS (Type III)	DF	MS	F (DFn, DFd)	P value	P value summary
Drought and re-watering conditions	Fluorescence area	Interaction	1151348477	19	60597288	F (19, 380) = 2.394	P<0.001	***
		TIme	5721332876	19	301122783	F (19, 380) = 11.90	P<0.001	***
		Cultivar	2749012657	1	2749012657	F (1, 380) = 108.6	P<0.001	***
		Residual	9617046563	380	25308017
	F0	Interaction	1673805	19	88095	F (19, 380) = 0.9159	P=0.56	ns
		Time	4772574	19	251188	F (19, 380) = 2.611	P<0.001	***
		Treatment	1213828	1	1213828	F (1, 380) = 12.62	P<0.001	***
		Residual	36551294	380	96188
	Fm	Interaction	268981167	19	14156904	F (19, 380) = 2.127	P=0.004	**
		Time	463801398	19	24410600	F (19, 380) = 3.668	P<0.001	***
		Treatemen	349428712	1	349428712	F (1, 380) = 52.50	P<0.001	***
		Residual	2529044085	380	6655379
	Fv	Interaction	273001651	19	14368508	F (19, 380) = 2.250	P=0.002	**
		Time	424760745	19	22355829	F (19, 380) = 3.501	P<0.001	***
		Treatment	309453341	1	309453341	F (1, 380) = 48.46	P<0.001	***
		Residual	2426368875	380	6385181
	Fv/Fm	Interaction	1.058	19	0.05569	F (19, 380) = 2.867	P<0.001	***
		Time	1.259	19	0.06627	F (19, 380) = 3.411	P<0.001	***
		Treatment	0.8328	1	0.8328	F (1, 380) = 42.87	P<0.001	***
		Residual	7.382	380	0.01943
	Fm/F0	Interaction	51.1	19	2.689	F (19, 380) = 1.979	P=0.009	**
		Time	72.88	19	3.836	F (19, 380) = 2.822	P<0.001	***
		Treatement	32.37	1	32.37	F (1, 380) = 23.82	P<0.001	***
		Residual	516.5	380	1.359
	Projecte plant area	Interaction	230573007401	19	12135421442	F (19, 380) = 4.860	P<0.001	***
		Time	611069280178	19	32161541062	F (19, 380) = 12.88	P<0.001	***
		Cultivar	297769628014	1	297769628014	F (1, 380) = 119.2	P<0.001	***
		Residual	948891624474	380	2497083222
	Perimeter	Interaction	1032692781	19	54352252	F (19, 380) = 3.108	P<0.001	***
		Time	2654921585	19	139732715	F (19, 380) = 7.990	P<0.001	***
		Cultivar	73388313	1	73388313	F (1, 380) = 4.196	P=0.04	*
		Residual	6645942322	380	17489322

## Sheet: Suppl. Table S5
Suppl. Table S5 Unpaired T-test (P<0.01) in irrigation number and amounts
Parameters	Cultivars	Mean	SD	t value	df	P value	P value summary
Irrigation number	WT	17.6	1.8	3.902	18	0.001	**
	osphyb	15	1.1
Irrigation amount	WT	642.88	63.6895	4.252	18	0.0005	***
	osphyb	549.12	28.3923

## Sheet: Suppl. Table S6
Suppl. Table S6 Two-way anova test (P<0.01) in drought spotter
Conditions	Parameters	ANOVA table	SS	DF	MS	F (DFn, DFd)	P value	P value summary
Drought conditions	Dry weight	Interaction	2.925	7	0.4178	F (7, 240) = 29.26	P<0.001	***
		Time	38.18	7	5.454	F (7, 240) = 381.9	P<0.001	***
		Cultivar	6.325	1	6.325	F (1, 240) = 443.0	P<0.001	***
		Residual	3.427	240	0.01428
	Fresh weight	Interaction	257	7	36.71	F (7, 240) = 119.0	P<0.001	***
		TIme	396.7	7	56.67	F (7, 240) = 183.7	P<0.001	***
		Cultivar	34.75	1	34.75	F (1, 240) = 112.7	P<0.001	***
		Residual	74.03	240	0.3085
	Water use efficiency (WUE)	Interaction	1.309e-05	6	2.182e-06	F (6, 126) = 224.4	P<0.001	***
		TIme	2.581e-05	6	4.302e-06	F (6, 126) = 442.5	P<0.001	***
		Cultivar	1.693e-05	1	1.693e-05	F (1, 126) = 1741	P<0.001	***
		Residual	1.225e-06	126	9.723e-09
	Plant water loss rate (PWLR)	Interaction	29.76	5	5.952	F (5, 108) = 7.827	P<0.001	***
		Time	120.3	5	24.05	F (5, 108) = 31.63	P<0.001	***
		Cultivar	45.28	1	45.28	F (1, 108) = 59.54	P<0.001	***
		Residual	82.13	108	0.7605
	Transpiratin rate (TR)	Interaction	0.00107	5	0.000214	F (5, 108) = 6.338	P<0.001	***
		Times	0.002165	5	0.0004331	F (5, 108) = 12.82	P<0.001	***
		Cultivar	0.0005423	1	0.0005423	F (1, 108) = 16.06	P<0.001	***
		Residual	0.003647	108	3.377e-05
